# Supplementary material for: Deep-Learning-Based Analysis Reveals a Social Behavior Deficit in Mice Exposed Prenatally to Nicotine
Source: Cells. 2024 Feb 1;13(3):275. doi: 10.3390/cells13030275 (PMC10855062; doi:10.3390/cells13030275)
Supplement: Supplementary file 1 [file cells-13-00275-s001.zip]

Archive with 6 entries (6 files):
- Legends for supplementary figures.pdf
- SupplementaryFigures.pdf
- VideoS1.mp4
- VideoS2.mp4
- VideoS3.mp4
- VideoS4.mp4
